# Supplementary material for: Cold-Start Problems in Data-Driven Prediction of Drug–Drug Interaction Effects
Source: Pharmaceuticals (Basel). 2021 May 2;14(5):429. doi: 10.3390/ph14050429 (PMC8147651; doi:10.3390/ph14050429)
Supplement: Supplementary file 1 [file pharmaceuticals-14-00429-s001.zip]

Archive with 1 entries (1 files):
- pharmaceuticals-1173669-suppl.pdf
